# Supplementary material for: Epidemiology and Diagnosis of Post-Thrombotic Syndrome: Qualitative Synthesis with a Systematic Review
Source: J Clin Med. 2023 Sep 11;12(18):5896. doi: 10.3390/jcm12185896 (PMC10532000; doi:10.3390/jcm12185896)
Supplement: Supplementary file 1 [file jcm-12-05896-s001.zip]

Archive with 1 entries (1 files):
- jcm-2519458-supplementary.pdf
